# Supplementary material for: Application and Validation of the Tricuspid Annular Plane Systolic Excursion/Systolic Pulmonary Artery Pressure Ratio in Patients with Ischemic and Non-Ischemic Cardiomyopathy
Source: Diagnostics (Basel). 2021 Nov 24;11(12):2188. doi: 10.3390/diagnostics11122188 (PMC8700391; doi:10.3390/diagnostics11122188)
Supplement: Supplementary file 1 [file diagnostics-11-02188-s001.zip]

Archive with 1 entries (1 files):
- diagnostics-1454872-supplementary.pdf
